# Supplementary material for: Chemical Profiling and Assessment of Analgesic and Anti-Inflammatory Activity of Ammoides verticillata Essential Oil: In Vitro, In Vivo, and In Silico Studies
Source: Pharmaceuticals (Basel). 2025 Apr 27;18(5):635. doi: 10.3390/ph18050635 (PMC12114468; doi:10.3390/ph18050635)
Supplement: Supplementary file 1 [file pharmaceuticals-18-00635-s001.zip]

Archive with 1 entries (1 files):
- pharmaceuticals-3572507-supplementary.pdf
